# Supplementary material for: SARS-CoV-2 Infection Is an Independent Risk Factor for Decompensation in Cirrhosis Patients
Source: Diseases. 2024 Feb 25;12(3):46. doi: 10.3390/diseases12030046 (PMC10968826; doi:10.3390/diseases12030046)
Supplement: Supplementary file 1 [file diseases-12-00046-s001.zip]

Archive with 1 entries (1 files):
- diseases-2866557-supplementary.pdf
